# Supplementary material for: Human‐Specific Transcriptome of Ventral and Dorsal Midbrain Dopamine Neurons
Source: Ann Neurol. 2020 Mar 30;87(6):853–68. doi: 10.1002/ana.25719 (PMC8651008; doi:10.1002/ana.25719)
Supplement: Supplementary file 1 — Appendix S1: Supporting information [file ANA-87-853-s001.xlsx]

## Sheet: README
Gene ontology enrichment analysis
o	number of genes among those up regulated in dorsal/resistant neurons annotated to a particular GO term.
x	expected number of genes to be found annotated to a particular GO term
sem	standar error of the mean for the expected number of genes to be found annotated to a particular GO term
z	Z-score
pval	Estimated p value based on Z-score
adjp	BH adjusted p value

## Sheet: BiologicalProcess
GO.Term.Accession	GO.Term.Name	o	x	sem	z	pval	adjp
GO:0030324	lung development	3	0.268	0.52388	5.21493	1.83884e-07	5.71879e-05
GO:0030198	extracellular matrix organization	4	0.511	0.688733	5.06582	4.0664e-07	6.32326e-05
GO:0006898	receptormediated endocytosis	3	0.348	0.563217	4.70867	2.49343e-06	0.000193864
GO:0042127	regulation of cell proliferation	4	0.529	0.733278	4.73354	2.20639e-06	0.000193864
GO:0007417	central nervous system development	3	0.39	0.591819	4.41013	1.03309e-05	0.000642583
GO:0051291	protein heterooligomerization	2	0.21	0.445082	4.02173	5.77723e-05	0.00299453
GO:0007229	integrinmediated signaling pathway	2	0.224	0.464801	3.82099	0.000132917	0.00590533
GO:0006334	nucleosome assembly	2	0.235	0.481671	3.66433	0.00024799	0.00875341
GO:0007204	positive regulation of cytosolic calcium ion concentration	2	0.251	0.479822	3.6451	0.000267287	0.00875341
GO:0032869	cellular response to insulin stimulus	2	0.261	0.488997	3.55626	0.000376174	0.00875341
GO:0042060	wound healing	2	0.235	0.498019	3.54404	0.000394044	0.00875341
GO:0043085	positive regulation of catalytic activity	2	0.242	0.487518	3.60602	0.000310927	0.00875341
GO:0044267	cellular protein metabolic process	2	0.258	0.487518	3.5732	0.000352642	0.00875341
GO:0071356	cellular response to tumor necrosis factor	2	0.232	0.494389	3.57613	0.000348716	0.00875341
GO:0006813	potassium ion transport	2	0.269	0.510784	3.38891	0.000701709	0.0145488
GO:0006874	cellular calcium ion homeostasis	2	0.267	0.519597	3.33528	0.000852143	0.0165635
GO:0032355	response to estradiol	2	0.287	0.528119	3.24359	0.00118035	0.0215935
GO:0007166	cell surface receptor signaling pathway	3	0.661	0.765941	3.05376	0.00225993	0.0390465
GO:0001501	skeletal system development	2	0.363	0.586152	2.79279	0.00522557	0.0855344
GO:0007507	heart development	3	0.731	0.824208	2.75295	0.00590615	0.0918406
GO:0001764	neuron migration	2	0.359	0.600399	2.73318	0.0062726	0.0928942

## Sheet: MolecularFunction
GO.Term.Accession	GO.Term.Name	o	x	sem	z	pval	adjp
GO:0005198	structural molecule activity	4	0.444	0.659772	5.38974	7.05599e-08	8.04383e-06
GO:0001948	glycoprotein binding	2	0.214	0.46521	3.83913	0.000123473	0.00703797
GO:0030674	protein binding bridging	2	0.233	0.474274	3.72569	0.000194779	0.0074016
GO:0020037	heme binding	2	0.289	0.519373	3.29435	0.000986481	0.0281147
GO:0005506	iron ion binding	2	0.333	0.562519	2.96346	0.00304205	0.0693588

## Sheet: Cellular component
GO.Term.Accession	GO.Term.Name	o	x	sem	z	pval	adjp
GO:0031901	early endosome membrane	5	0.418	0.661599	6.92564	4.34004e-12	6.11946e-10
GO:0042383	sarcolemma	3	0.274	0.513018	5.31366	1.07447e-07	5.05001e-06
GO:0072562	blood microparticle	3	0.261	0.514921	5.31926	1.04192e-07	5.05001e-06
GO:0005576	extracellular region	10	2.638	1.59734	4.6089	4.04803e-06	0.000142693
GO:0005615	extracellular space	9	2.51	1.4947	4.342	1.4119e-05	0.000398155
GO:0031982	vesicle	3	0.395	0.619159	4.20732	2.5842e-05	0.000607288
GO:0005604	basement membrane	2	0.289	0.525124	3.25828	0.00112089	0.022578
GO:0005578	proteinaceous extracellular matrix	3	0.611	0.747153	3.19747	0.00138638	0.0244349
GO:0019898	extrinsic component of membrane	2	0.295	0.544308	3.13242	0.00173373	0.0251045
GO:0043209	myelin sheath	3	0.585	0.772899	3.1246	0.00178046	0.0251045
GO:0030133	transport vesicle	2	0.312	0.561223	3.00772	0.00263217	0.0337396
GO:0070062	extracellular exosome	17	8.615	2.81366	2.9801	0.00288152	0.0338579
GO:0044297	cell body	2	0.315	0.581475	2.8978	0.00375786	0.0407584
GO:0005874	microtubule	4	1.082	1.03651	2.81522	0.00487439	0.0473167
GO:0043202	lysosomal lumen	2	0.334	0.593967	2.80487	0.00503369	0.0473167
GO:0005923	bicellular tight junction	2	0.385	0.628626	2.5691	0.0101964	0.0898558
